# Supplementary material for: Isoquinoline Alkaloid Contents in Macleaya cordata Extracts and Their Acetylcholinesterase and Butyrylcholinesterase Inhibition
Source: Molecules. 2022 Jun 3;27(11):3606. doi: 10.3390/molecules27113606 (PMC9182188; doi:10.3390/molecules27113606)
Supplement: Supplementary file 1 [file molecules-27-03606-s001.zip]

Archive with 1 entries (1 files):
- molecules-1728387-supplementary.pdf
